# Supplementary material for: Wild relatives to improve heat tolerance of cultivated quinoa (Chenopodium quinoa): pollen viability and grain number
Source: J Exp Bot. 2025 Jun 2;76(17):5117–28. doi: 10.1093/jxb/eraf235 (PMC12587419; doi:10.1093/jxb/eraf235)
Supplement: eraf235_Supplementary_Data [file eraf235_supplementary_data.zip]

Archive with 2 entries (2 files):
- jexbot314426-file001.pdf
- jexbot314426-file002.xlsx
