# Supplementary material for: Wild relatives to improve heat tolerance of cultivated quinoa (Chenopodium quinoa): pollen viability and grain number
Source: J Exp Bot. 2025 Jun 2;76(17):5117–28. doi: 10.1093/jxb/eraf235 (PMC12587419; doi:10.1093/jxb/eraf235)
Supplement: eraf235_Supplementary_Data [file eraf235_supplementary_data.zip › jexbot314426-file002.xlsx]

## Sheet: Table S1
Table S1. the detailed information of accessions used for different experiments in this work.
Code	Species	Group	Accession_name	Origin	Lat	Long	Max temperature of the warmest month (World Clim data)	Field experiment	Chamber experiment	In-vitro germination
CB1	Chenopodium berlandieri var.zschackei	C.berlandieri	BYU17217	Patagonia, Sonoran Desert, Arizona	33.6721	-112.4	40.4	Y
CB2	Chenopodium berlandieri var.zschackei	C.berlandieri	BYU18103	Lawton, High Plains, Oklahoma	35.3465	-97.5007	34	Y	Y	Y
CB3	Chenopodium berlandieri var. Boscianum	C.berlandieri	BYU937	Galveston Beach, Texas	29.2775	-94.8066	32	Y
CB4	Chenopodium berlandicri var.zschackei	C.berlandieri	BYU14118	Victorville, Mojave Desert, California	40.7419	-73.9893	29.3	Y
CHA1	Chenopodium hircinum	C.hircinum Argentina	Hircinum-114	La Rioja, Argentina	-29.4404	-66.8365	35.5	Y	Y	Y
CHA2	Chenopodium hircinum	C.hircinum Argentina	Hircinum-069	San Fernando del Valle de Catamarca, Argentina	-28.4759	-65.7648	34.1	Y
CHA3	Chenopodium hircinum	C.hircinum Argentina	BYU1101	Ceres, Argentina	-29.881	-61.945	33.1	Y
CHC1	Chenopodium hircinum	C.hircinum Chile	BYU17105	Chicureo, Santiago, Chile	-33.2847	-70.6528	29.6	Y	Y	Y
CQ1	Chenopodium quinoa	C.quinoa lowland	PI-614886 - QQ74	Chile	-35.43	-71.67	30.5	Y	Y	Y
CQ2	Chenopodium quinoa	C.quinoa highland	D-12265	Bolivia	-21.53	-64.74	28.8	Y
CQ3	Chenopodium quinoa	C.quinoa lowland	PI-584524	Chile	-36.6	-72.12	28.9	Y
CQ4	Chenopodium quinoa	C.quinoa highland	D-12160	Peru	-13.28	-73.27	26.1	Y
CQ5	Chenopodium quinoa	C.quinoa lowland	PI-614883	Argentina	-22.1	-65.62	25.8	Y
CQ6	Chenopodium quinoa	C.quinoa lowland	PI-634925	Chile	-34.75	-72.07	25.9	Y
CQ7	Chenopodium quinoa	C.quinoa highland	CHEN-90	Peru	-8.12	-79.04	27.2	Y
CQ8	Chenopodium quinoa	C.quinoa highland	Real-1 (BYU1633)	Bolivia	-20.4604	-66.8261	22.1	Y	Y	Y

## Sheet: Table S2
Table S2. optimized media for in-vitro pollen germination assay
Accession	Sucrose ((≥99.95%, HPLC grade)	Polyethylene glycol (PEG, BioUltra, 4000, Sigma-Aldrich)	Basal salts (the same for all accessions)
C. berlandieri	0.1	0.2	0.01% H3BO3 (≥99.5%, Sigma-Aldrich) 0.01% Ca(NO3)2 (99%, Sigma-Aldrich) 0.01% MgSO4 (≥99.5%, Sigma-Aldrich) 0.07% KNO3 (≥99%, Honeywell)
C. hircinum Argentina	0.35	0
C. hircinum Chile	0.1	0.2
C. quinoa lowland	0.05	0.2
C. quinoa highland	0.05	0.2

## Sheet: Table S3
Table S3: correlation matrix for planting date 1
	Yield	GN	TKW	PH	DTF	DTM	RGF	GDDfl	GDDrgf	SC	PT	LT	SPADt50
Yield														Yield: yield per plant
GN	0.938***													GN: grain number
TKW	-0.336	-0.568*												TKW: thousand grain weight
PH	0.524*	0.378	-0.129											PH: plant height
DTF	0.697**	0.701**	-0.386	0.704**										DTF: days to flowering
DTM	0.811***	0.908***	-0.537*	0.519*	0.816***									DTM: days to maturation
RGF	0.743***	0.885***	-0.539*	0.324	0.572*	0.941***								RGF: duration from flowering to maturation
GDDfl	-0.417	-0.327	0.493	-0.019	0.015	-0.091	-0.137							GDDfl: thermal sum from sowing to flowering
GDDrgf	0.617*	0.720**	-0.412	0.294	0.362	0.777***	0.891***	-0.071						GDDrgf: thermal sum from flowering to maturation
SC	0.31	0.148	-0.149	0.257	0.131	0.078	0.034	-0.111	0.104					SC: stomatal conductance
PT	-0.02	0.081	-0.062	-0.254	-0.009	0.019	0.033	0.056	0.058	-0.14				PT: panicle temperature
LT	0.177	0.143	0.077	-0.067	0.061	0.164	0.196	-0.001	0.057	-0.293	0.569*			LT: leaf temperature
SPADt50	0.676**	0.940***	-0.635*	0.177	0.484	0.863***	0.941***	-0.222	0.839***	0	0.096	0.117		SPADt50: the day of 50% reduction (relevant to DTF)
Computed correlation used pearson-method with pairwise-deletion.

## Sheet: Table S4
Table S4: correlation matrix for planting date 2
	Yield	GN	TKW	PH	DTF	DTM	RGF	GDDfl	GDDrgf	SC	PT	LT	SPADt50
Yield														Yield: yield per plant
GN	0.918***													GN: grain number
TKW	-0.687**	-0.875***												TKW: thousand grain weight
PH	0.543*	0.244	-0.068											PH: plant height
DTF	0.713**	0.603*	-0.513	0.709**										DTF: days to flowering
DTM	0.752***	0.660**	-0.589*	0.658**	0.941***									DTM: days to maturation
RGF	0.517*	0.495	-0.494	0.276	0.421	0.704**								RGF: duration from flowering to maturation
GDDfl	-0.696**	-0.786***	0.827***	-0.163	-0.322	-0.323	-0.188							GDDfl: thermal sum from sowing to flowering
GDDrgf	0.489	0.498	-0.486	0.247	0.407	0.690**	0.991***	-0.163						GDDrgf: thermal sum from flowering to maturation
SC	0.428	0.068	0.124	0.389	0.314	0.428	0.487	-0.169	0.439					SC: stomatal conductance
PT	-0.232	-0.256	0.29	-0.646**	-0.483	-0.423	-0.119	0.231	-0.134	0.187				PT: panicle temperature
LT	-0.227	-0.159	0.268	-0.598*	-0.447	-0.362	-0.033	0.358	-0.014	0.036	0.891***			LT: leaf temperature
SPADt50	0.666**	0.670**	-0.676**	0.45	0.630**	0.801***	0.824***	-0.459	0.817***	0.345	-0.495	-0.474		SPADt50: the day of 50% reduction (relevant to DTF)
Computed correlation used pearson-method with pairwise-deletion.

## Sheet: Table S5
Table S5: correlation matrix for planting date 3
	Yield	GN	TKW	PH	DTF	DTM	RGF	GDDfl	GDDrgf	SC	PT	LT	SPADt50
Yield														Yield: yield per plant
GN	0.816***													GN: grain number
TKW	-0.344	-0.499												TKW: thousand grain weight
PH	0.263	0.141	-0.264											PH: plant height
DTF	0.259	0.114	-0.505	0.377										DTF: days to flowering
DTM	0.537*	0.637*	-0.595*	0.214	0.515*									DTM: days to maturation
RGF	0.157	0.432	0.04	-0.277	-0.659**	0.305								RGF: duration from flowering to maturation
GDDfl	-0.550*	-0.672**	0.714**	-0.105	-0.381	-0.409	0.064							GDDfl: thermal sum from sowing to flowering
GDDrgf	0.155	0.429	0.04	-0.272	-0.656**	0.309	1.000***	0.07						GDDrgf: thermal sum from flowering to maturation
SC	0.579*	0.693**	-0.495	0.656**	0.424	0.685**	0.11	-0.403	0.113					SC: stomatal conductance
PT	-0.068	0.116	-0.444	-0.305	-0.27	-0.033	0.398	-0.195	0.398	-0.25				PT: panicle temperature
LT	-0.267	0.023	-0.242	-0.546*	-0.342	-0.037	0.471	-0.182	0.467	-0.438	0.842***			LT: leaf temperature
SPADt50	0.17	0.472	-0.044	-0.326	-0.641*	0.308	0.982***	-0.065	0.981***	0.09	0.444	0.565*		SPADt50: the day of 50% reduction (relevant to DTF)
Computed correlation used pearson-method with pairwise-deletion.
